# Supplementary material for: Structure-Based Modeling of Sigma 1 Receptor Interactions with Ligands and Cholesterol and Implications for Its Biological Function
Source: Int J Mol Sci. 2023 Aug 19;24(16):12980. doi: 10.3390/ijms241612980 (PMC10455549; doi:10.3390/ijms241612980)
Supplement: Supplementary file 1 [file ijms-24-12980-s001.zip]

Archive with 1 entries (1 files):
- ijms-2553097-supplementary.pdf
